# Supplementary material for: Chronic Obstructive Pulmonary Disease-Related Non-Small-Cell Lung Cancer Exhibits a Low Prevalence of EGFR and ALK Driver Mutations
Source: PLoS One. 2015 Nov 10;10(11):e0142306. doi: 10.1371/journal.pone.0142306 (PMC4640806; doi:10.1371/journal.pone.0142306)
Supplement: S1 Dataset — This is the minimal dataset. (XLSX) [file pone.0142306.s001.xlsx]

## Sheet: Sheet2
행 레이블	개수 : molecular
1	250				stage 1-3
0	141			EGFR	65
1	65			EGFR +ALK	3
2	21			ALK	17
3	17			KRAS ALK	2
4	3			KRAS	21
5	1			EGFR KRAS	1
7	2			Unknown	141
2	260
0	143				stage 4
1	71			EGFR	71
2	18			EGFR +ALK	7
3	19			ALK	19
4	7			KRAS ALK	1
5	1			KRAS	18
7	1			EGFR KRAS	1
(비어 있음)				Unknown	143
(비어 있음)
총합계	510

## Sheet: Sheet4
행 레이블	개수 : molecular			stage 12
1	142			EGFR	45
0	75			EGFR ALK	7
1	45			ALK	4
2	13			KRAS ALK	2
3	4			KRAS	13
4	3			EGFR KRAS	2
7	2			Unknown	75
2	368			stage 34
0	209			EGFR	91
1	91			EGFR ALK	7
2	26			ALK	32
3	32			KRAS ALK	1
4	7			KRAS	26
5	2			EGFR KRAS	2
7	1			Unknown	209
(비어 있음)
(비어 있음)
총합계	510

## Sheet: Sheet1
Unit No	Patient's age	Sex	PFT date	FEV1(absolute) in Liters	FVC(absolute) in Liters	FVC (%)	FEV1 (%)	FEV1/FVC	sample	smoking status	pack years	Pathologic type	EGFR	EGFR locus	KRAS	ALK	ALK a per a	ALK%	tumor size	T stage	N stage	M stage	Lung cancer stage at diagnosis
12717813	73	1	20121208	76	3.51	114	104	76	3	1	25(ex)	adenoca	1	exon 21 point	0	0	3/81	7.4	2.3	1b	0	0	1
26034471	25	1	20130103	4.25	5.45	97	95	78	1	1	5	adeno	0	0	0	1	34/75	45.5	1.5	1a	0	0	1
24507873	60	1	20111003	4.13	5.43	124.4	118	76.06	1	1	60	Adenocarcinoma, poorly differentiated	0		0	0	3/77	4		x	x	1B	4
24828951	63	1	20111229	3.92	4.38	115	145	90	1	1	10	Adenocarcinoma, moderately differentiated	0		0	0	10/79	12.6		x	x	1B	4
24330520	56	1	20111005	3.87	4.83	115	126	80	1	1	12.5	Adenocarcinoma, poorly differentiated	0		0	1	37/127	29.1		x	x	1A	4
9238224	44	1	20091125	3.86	5.2	101	100	74	1	1	25	Large cell carcinoma	0		0	1	24/116	21.6		x	x	1	4
24566990	53	1	20111024	3.81	5	100	106	76	3	1	20	Adenocarcinoma, moderately differentiated	1	exon 18, point mutation	0	0	9/70	12.3		1B	0	0	1
24139392	57	1	20120510	3.8	4.8	105	115	79	3	0	0	Adenocarcinoma, well differentiated	1	exon 18, deletion and substitution	0	0	5/71	7		1A	0	0	1
26180622	47	1	20130129	3.57	4.93	107	103	72	1	1	20	adeno	0		1	0	9/70	12.8				1b	4
18993273	65	1	20120511	3.5	4.41	96	85	70	1	0	0	Adenocarcinoma, acinar type, moderately	1	exon 21, point mutation	0	0	0/55	0	2.7cm	x	x	1A	4
1317943	67	1	20120730	3.49	3.9	92	120	89	1	0	0	adenocarcinoma	0		0	0	17/59	29	3	1b	0	1b	4
23946792	50	1	20110620	3.47	4.16	101	111	84	3	1	30	Adenocarcinoma, moderately differentiated	0		0	0	9/112	8		1A	0	0	1
22105395	53	1	20091207	3.41	4.4	96	101	78	1	1	20	Squamous cell carcinoma, moderately differentiated	0		0	0	4/85	5		x	x	1B	4
24720473	52	1	20111202	3.41	4.28	103	110	80	3	1	45	Squamous cell carcinoma, moderately differentiated	0	exon 20, polymorphism	0	0	2/80	3		3	0	0	2
24342224	59	1	20110812	3.4	4.72	113	113	72	3	0	0	Adenocarcinoma, moderately differentiated	0		0	0	15/123	12		1A	0	0	1
14458908	48	1	20120213	3.39	4.18	102	102	81	2	1	1	Atypical adenomatous hyperplasia, multifocal	0		0	0	1/50	2		1A	0	0	1
19646375	51	1	20120906	3.38	4.13	93.1	93.9	81.89	1	1	75	Well differentiated thymic carcinoma, thymoma type B3	0	exon 20, polymorphism	0	0	4/85	5		3	2	0	4
18324481	42	1	20110122	3.36	4.06	115	115	83	1	0	0	Adenocarcinoma, well differentiated	1	exon 19, deletion	0	0	7/61	11		3	1	0	3
15752290	46	1	20120116	3.31	4.58	111	98	72	3	1	1	Adenocarcinoma, well differentiated	0		1	0	12/120	10		1A	0	0	1
22577894	55	1	20110817	3.29	5.01	129	114	66	3	1	80	Adenocarcinoma, moderately differentiated	1	exon 21, point mutation	0	0	2/59	3		1B	0	0	1
24369561	66	1	20110819	3.25	4.71	123	122	69	1	1	40	Adenocarcinoma, moderately differentiated	0		0	0	2/51	3.9		2A	2	0	3
12080588	67	1	20120612	3.23	4.42	107.1	98.7	72.96	3	0	0	Adenosquamous carcinoma	0	exon 20, polymorphism	0	0	4/89	4		3	0	0	2
24227092	54	1	20110803	3.23	4.66	120.3	102.6	69.34	3	1	60	Adenocarcinoma, well differentiated	0	exon 20, polymorphism; intron exon19, polymorphism	0	0	2/80	3		2A	0	0	1
19476412	57	1	20130418	3.22	4.1	92	90	79	1	0	0	adeno	0		0	0	1/50	2	2.5	1b	1	0	3
26224394	47	1	20130213	3.18	3.91	85	92	82	1	0	0	adeno	1	exon 19 del	0	1	20/63	31.7				1b	4
19274975	65	1	20121127	3.16	4.42	135	120	71	3	1	45	Adenocarcinoma, well differentiated	0		1	0	4/89	4		1A	0	0	1
19049258	55	1	20120619	3.15	4.43	101	88	71	1	1	30	Adenosquamous carcinoma	0		0	0	12/120	10		2A	2	0	3
26290744	56	1	20130228	3.1	4.08	97	101	76	3	0	0	Adenocarcinoma, well differentiated	1	exon 21, point mutation; exon 20, polymorphism; intron exon19, polymorphism	0	0	7/69	11		2A	0	x	1
25972546	54	1	20121119	3.1	3.83	90	99	81	1	1	40	Adenocarcinoma, poorly differentiated	0		0	0	4/85	5		2B	0	0	2
9329285	73	1	20110422	3.08	3.9	128	129	79	1	0	0	Adenocarcinoma, moderately	0		1	0	7/68	10.3		2A	0	0	1
25499506	54	1	20120709	3.08	3.99	85	90	77	3	1	30	Adenocarcinoma, poorly differentiated, with neuroendocrine differentiation	0		0	0	3/61	3		1A	1	0	2
24538243	64	1	20121220	3.07	4.94	113	101	62	3	1	40	Adenocarcinoma, poorly differentiated	0		1	0	5/50	10		2B	2	0	3
18235141	60	1	20120524	3.06	4.09	108.3	100.6	74.69	3	0	0	Adenocarcinoma, poorly differentiated	0		1	0	6/55	11		3	0	0	2
25912011	64	1	20121114	3.04	4.43	162.2	139	68.71	1	0	0	Adenocarcinoma, well differentiated	0	exon 20, polymorphism; intron 19, polymorphism	0	0	3/77	4		x	x	1B	4
26411824	62	1	20130411	3.04	3.51	109	129	87	1	1	10 (ex)	adeno	1	exon 19 del	0	0	8/56	14.2		3	2	0	3
810850	57	1	20121212	3.03	3.91	100	106	78	1	0	0	adenocarcinoma	0		0	0	2/87	2.3	4.1	2a	2	0	3
14369227	53	1	20130424	3.03	3.81	93.6	91.7	79.61	1	1	30	adeno	1	exon 19 del	0	0	9/70	12.3		4	x	1a	4
22493273	50	1	20121008	3.02	4.3	100	93	70	3	1	20	Adenocarcinoma, well to moderately differentiated	0		0	1	13/67	19.4		3	1	0	3
22493273	49	1	20121008	3.02	4.3	100	93	70	3	1	20	Adenocarcinoma, well to moderately differentiated	0		0	1	10/51	19.6		3	1	0	3
14485262	49	2	20121113	3	3.43	116.1	121.9	87.59	3	0	0	Adenocarcinoma, well differentiated	1	exon 19, deletion; exon 20, polymorphism	0	0	3/61	3		1A	0	0	1
1309528	47	1	20120602	2.99	3.89	90	90	77	1	1	1	adenocarcinoma	0		1	0	7/61	11	4.6	3	2	0	3
23289205	60	1	20101117	2.98	3.83	96	103	78	3	0	0	Adenocarcinoma, well differentiated	0		0	0	6/55	11		x	x	1B	4
24323061	55	1	20111206	2.98	4.02	96	97	74	1	1	10	Adenocarcinoma, moderately differentiated	0		0	0	2/59	3		x	x	1A	4
10917234	90	1	20130116	2.97	3.81	116	153	78	1	1	30 (ex)	adeno	0	0	0	1	28/90	31	2.1	1b	0	0	1
10917234	90	1	20130116	2.97	3.81	116	153	78	1	1	30	Adenocarcinoma, well differentiated	0		0	1	28/90	31.1		1A	0	0	1
25837784	60	2	20121011	2.97	3.68	124	136	81	3	0	0	Adenocarcinoma, moderately differentiated	1	exon 21, point mutation	0	0	8/67	11.9		1A	1	0	2
22824064	47	2	20100629	2.96	3.36	101	116	88	3	0	0	Adenocarcinoma, moderately differentiated	1	exon 21, point mutation	0	0	7/61	11		2A	2	0	3
364188	67	1	20110729	2.94	4.03	104	110	73	1	1	N/A	Adeno	0		0	0	5/50	10	4.3x3.3cm	4	3	1b	4
863816	66	1	20121227	2.93	3.93	107	114	75	1	1	Ex-smoker 30년전 stop 15py	Adeno	0		0	0	6/50	11.2	3.0x2.8cm	2	2	1b	4
7513975	43	2	20121017	2.9	3.89	117.5	104.7	74.42	3	0	0	Adenocarcinoma, moderately differentiated	1	exon 19, deletion; exon 20, polymorphism	0	0	2/91	2		2A	2	0	3
23469	58	2	20120813	2.89	3.46	125	141	83	1	0	Non-smoker	Adeno	0		0	0	5/51	10	1.5x1.5cm	1a	0	0	1
15121970	47	1	20120116	2.89	3.92	110	98	74	2	1	25	Bronchioalveolar carcinoma	0		1	0	2/91	2		1A	0	0	1
26077904	57	1	20121227	2.87	3.95	84	85	73	3	1	50	mucinous adeno	0		0	0	5/76	7	2.5	1b	0	0	1
25853320	59	1	20121016	2.84	4.63	108	92	61	3	1	52.5	Adenosquamous carcinoma	0		0	0	3/72	4		2A	0	0	1
25232210	59	2	20120502	2.82	3.56	118.3	116	79.37	1	0	0	Adenocarcinoma	0		0	0	6/84	7.1		x	x	1A	4
26285694	51	1	20130311	2.82	3.98	91	87	71	4	1	50	adeno	0	0	0	1	12/58	21.1				1b	4
2183133	67	1	20120604	2.81	3.29	83	102	85	1	1	30	Adenocarcinoma, poorly differentiated	0		0	0	1/55	2		2B	3	0	3
19131722	66	1	20120817	2.81	3.83	87	80	73	1	1	40	Adenocarcinoma, well differentiated	0		0	0	0/55	0		2B	0	0	2
24746596	56	1	20111129	2.8	3.78	99.1	90.6	74.03	3	1	17.5	Squamous cell carcinoma, moderately differentiated	0		0	0	1/50	2		2B	3	0	3
22998280	68	2	20121019	2.79	3.66	141.9	136.2	76.25	3	0	0	Adenocarcinoma, moderately differentiated	0		0	1	24/64	39		1A	2	0	3
24415372	63	1	20110905	2.79	3.77	91	96	74	1	1	15	Squamous cell carcinoma, moderately differentiated	0		0	0	0/55	0		3	2	0	3
25878722	62	1	20121026	2.76	4.68	135	110	59	3	1	27	Adenocarcinoma, moderately differentiated	1	exon 19, deletion and insertion	0	0	14/110	12.7		2B	2	0	3
19342766	59	1	20130115	2.76	3.42	127	101	64	1	1	17	adeno	1	exon21	0	0	15/123	12	3.2	2a	0	0	1
24275901	52	2	20110727	2.76	3.68	134.8	12.1	74.93	3	0	0	Adenocarcinoma, well differentiated	1	exon 19, deletion; exon 20, polymorphism; intron exon19, polymorphism	0	0	9/70	12.3		1B	0	0	1
23837892	49	1	20120514	2.76	3.5	85	82.3	78.99	3	1	10	Adenocarcinoma, moderately differentiated	0		0	0	2/105	2		4	2	0	3
2071530	63	1	20100202	2.75	3.85	86	88	71	1	1	15	Adenocarcinoma, poorly differentiated	0		0	0	2/86	2		4	x	0	3
24828673	59	1	20111228	2.75	3.99	107	101	69	1	1	30	Adenocarcinoma, poorly differentiated	0	exon 20, polymorphism	1	0	15/123	12		2A	2	0	3
18009171	58	1	20130312	2.73	3.5	107	103	78	3	1	20	adeno c bac	0	0	0	0	2/52	4	1.5	1a	0	0	1
23561194	64	1	20130318	2.72	3.64	99	105	75	1	1	60 (ex)	adeno	0	0	0	0	5/50	10		4	3	1b	4
24231471	55	2	20110713	2.72	3.43	106.4	103.6	79.34	1	0	0	adeno	1	exon 19 del	0	0	7/81	8.7		1a	0	0	1
18617200	69	1	20120630	2.7	3.95	123	106	68	1	0	0	Adenocarcinoma, acinar type, moderately	0		0	0	3/85	3.5	2.4x2.4cm	1B	0	0	1
474879	65	2	20120214	2.7	3.54	109	114	76	1	0	0	Adeno	0		1	0	5/56	8.9	3.9x2.8cm	4	3	1b	4
23244141	53	1	20120309	2.7	3.75	87	84	72	1	1	30	Adenocarcinoma, poorly differentiated	0		0	0	3/61	3		x	x	1B	4
343594	74	1	20130122	2.69	3.46	107	124	78	1	1	1	adenocarcinoma	0		0	0	2/85	2.9	3.5	2a	2	1b	4
17421410	73	1	20111129	2.68	3.24	106	112.2	82.95	2	0	0	Adenocarcinoma, well differentiated	1	exon 21, point mutation	0	0	9/71	12.7		1A	0	0	1
18706667	62	1	20120312	2.68	4.08	114	94	66	1	0	0	Adenocarcinoma, well differentiated with bronchioalveolar carcinoma feature	0		1	0	2/59	3		1A	3	0	3
16099309	62	1	20120919	2.68	4.4	123	94	61	1	1	50	Adenocarcinoma, acinar type, well differentiated	0		1	0	2/78	2.5		x	x	1A	4
17232056	51	2	20130307	2.68	3.23	98	107	83	1	0	0	adeno	0	0	0	0	7/101	6.9		3	0	0	2
17232486	60	1	20110712	2.67	2.96	86.1	96.2	90.04	1	1	40	Adenocarcinoma, moderately differentiated	0		1	0	0/51	0		4	x	x	3
23951431	63	1	20110427	2.64	3.56	92.3	85.6	74.14	1	1	60	Poorly differentiated carcinoma	0		0	0	5/50	10		4	3	0	3
12151142	71	1	20130226	2.63	3.75	106	109	70	1	1	6	adeno	0	0	1	0	4/55	7		2	3	1b	4
14400452	56	1	20120518	2.63	3.84	108	90.9	68.34	3	1	1	Adenocarcinoma, moderately differentiated	1	exon 19, deletion	0	0	7/61	11		3	2	0	3
862865	60	1	20121221	2.62	3.37	91	98	78	1	1	ex-smoker 20py	SQUAMOID FEATURE	0		0	1	9/55	16.3	1.4x1.4cm	1a	1	1a	4
16294887	75	1	20110216	2.61	3.14	108	115	83	1	0	0	Adenocarcinoma, acinar type, well differentiated	1	exon 19, deletion	0	0	5/75	7		1A	0	0	1
23922856	75	1	20110608	2.59	3.6	110	119	72	1	1	13	Adenocarcinoma, well to moderately differentiated	0	exon 20, polymorphism	0	1	21/118	17.7		x	x	1B	4
12151142	71	1	20130226	2.59	3.68	104	107	70	1	1	6	Adenocarcinoma, moderately differentiated	0		1	0	2/44	5		2	3	1B	4
16244517	58	1	20130613	2.59	2.91	67	81	87	3	0	0	adeno	1	exon 20 point mutation	0	0	3/97	3	2.5	1b	1	0	2
18711475	48	1	20111013	2.58	3.78	76	63	68	1	0	0	Poorly differentiated carcinoma, probably adenocarcinoma	0		0	0	2/91	2		2B	3	0	3
18594467	54	2	20110726	2.57	3.15	119	117	82	1	0	0	Adenocarcinoma, well differentiated with bronchioalveolar carcinoma pattern	0		0	0	9/70	12.3		2A	0	0	1
11384829	59	2	20120608	2.56	3.07	110.5	113	83.25	1	0	0	Adenocarcinoma	1	exon 19, deletion and insertion	0	0	5/124	4		x	x	1B	4
25362556	55	1	20120529	2.56	3.64	104	89.8	70.28	1	0	0	Adenocarcinoma, moderately differentiated	0		0	0	7/81	8.7		x	x	1B	4
19417828	69	2	20110105	2.54	3.25	129.1	127	78	2	0	0	Adenocarcinoma, well differentiated	0		0	0	4/55	7		1A	0	0	1
18699300	64	1	20130516	2.54	2.86	76	95	89	1	1	40 (ex)	adeno	0	0	0	1	15/55	27		2a	3	0	3
21314603	67	1	20111214	2.53	9.34	96	90	64	1	1	40	Adenocarcinoma, well differentiated	0		0	0	6/50	11.2		2A	3	0	3
1305976	46	2	20120524	2.53	3.04	90	97	83	1	0	0	adenocarcinoma	1	Exon21 Leu858Arg	0	0	2/80	3	2	1a	0	0	1
24102294	70	1	20110616	2.52	3.17	86	100	79	1	1	51	Adenocarcinoma, poorly differentiated	0		0	0	1/50	2		2A	0	0	1
19562524	54	2	20130121	2.52	3.51	118	113	72	1	0	0	adeno	0	0	0	0	12/120	10		1a	3	0	3
26341652	81	1	20130321	2.49	3.37	96	112	74	1	0	0	adeno	0		0	0	1/52	1.9				2b	4
19043185	51	2	20120622	2.49	3.04	105	103	82	3	0	0	Adenocarcinoma, well differentiated	0		0	0	9/70	12.3		1A	0	0	1
25171353	76	1	20120403	2.48	3.82	105	104	65	3	1	30	Adenocarcinoma, moderately differentiated	0		0	0	5/75	7		3	0	0	2
25434314	65	2	20120621	2.48	3.05	132.3	131.7	81.25	3	0	0	Adenocarcinoma, moderately differentiated	1	exon 21, point mutation	0	0	2/86	2		2A	0	0	1
5810729	85	1	20120405	2.46	2.89	87	119	85	1	1	60	Adenosquamous carcinoma	0	exon 20, polymorphism	0	0	1/52	1.9		2B	2	0	3
869408	81	1	20130205	2.45	3.43	82	93	71	1	0	non smoker	Adeno	0		0	0	2/57	2	5.4.8cm	3	3	0	3
19031585	56	2	20111117	2.45	3.48	124	117	70	3	0	0	Adenocarcinoma, moderately differentiated	0		0	0	2/87	2.3		2A	0	0	1
14991169	62	1	20120130	2.44	3.63	93.3	78.5	67.39	1	0	0	Adenocarcinoma, moderately differentiated	0		0	0	8/65	12.3		x	x	1B	4
14847254	58	1	20111102	2.44	3.63	83.7	69.9	64.26	1	1	35	Adenocarcinoma, poorly differentiated	0		0	0	2/52	4		3	3	0	3
20608356	55	2	20130105	2.44	3.18	110	113	77	3	0	0	Adenocarcinoma	0		0	0	4/85	5		2A	2	0	3
24493105	50	2	20110926	2.44	3.06	107	112	80	1	0	0	Adenocarcinoma, moderately differentiated	0	exon 20, polymorphism; intron exon19, polymorphism	0	1	36/96	37.5		x	x	1B	4
17568411	73	1	20120412	2.43	3.71	105	88	65	3	0	0	Adenocarcinoma, well differentiated	1	exon 20, duplication	0	0	3/81	7.4		1A	0	0	1
15696619	56	2	20111212	2.43	2.95	97	97	82	1	0	0	Adenocarcinoma, well differentiated	1	exon 21, point mutation	0	0	12/120	10		1B	1	0	2
301561	65	2	20121120	2.42	2.89	111	129	84	1	0	non smoker	Adeno	0		0	0	6/50	11.2	6.0x5.4cm	2b	2	0	3
848451	61	1	20090918	2.42	3.41	79	79	71	1	1	Ex smoker 1yrs ago 20py	Adeno	0		1	1	25/96	26	3.2x3.2cm	2	2	1b	4
18255683	60	2	20120425	2.42	2.99	103	105	83	3	0	0	Adenocarcinoma, moderately	1	exon 18, point mutation; exon 20, point mutation	0	0	6/55	11		1A	0	0	1
23494373	78	1	20110917	2.41	3.08	87	105	78	1	1	20	Adenocarcinoma, moderately differentiated	0	exon 20, polymorphism; intron exon19, polymorphism	0	0	3/160	2		2B	3	0	3
24245294	58	2	20110927	2.41	2.82	100	115	85	3	0	0	Adenocarcinoma, moderately differentiated	1	exon 19, deletion; intron exon19, polymorphism	0	0	2/52	4		1B	0	0	1
4573648	49	2	20111213	2.41	2.79	88.1	92.9	86.51	3	0	0	Adenocarcinoma, well differentiated	0		0	0	9/112	8		1A	0	0	1
4464750	76	1	20120613	2.4	2.9	97.7	104.3	83.02	3	0	0	Adenocarcinoma, moderately differentiated	1	exon 21, point mutation	0	0	3/160	2		2A	1	0	2
18597326	68	2	20110914	2.4	2.91	113	116	82	1	0	0	Adenocarcinoma, moderately	1	exon 21, point mutation	0	0	5/56	8.9		1B	0	0	1
919299	82	1	20130114	2.37	3.26	98	113	73	1	0	0	adenocarcinoma	0		0	1	25/149	16.7	4.6	2a	2	0	3
18473151	59	1	20110517	2.37	4.01	95	70	59	1	0	0	Squamous cell carcinoma, poorly differentiated	0		0	0	5/124	4		4	2	0	3
23337394	30	1	20120202	2.35	3.05	59	57	77	1	0	0	Adenocarcinoma	0		0	1	27/126	21.4		x	x	1A	4
25059394	69	1	20120306	2.34	3.47	115.6	98.5	67.44	1	1	30	Adenocarcinoma	0		0	0	2/44	5		3	0	0	3
22459006	43	2	20100315	2.33	2.99	87	87	78	1	0	0	Adenocarcinoma, moderately differentiated	0	exon 20, silent mutation	0	0	1/50	2		x	x	1	4
16486590	69	2	20130321	2.32	2.7	101	122	86	1	0	0	mucinous adeno	0	0	1	0	2/50	4	1	1a	0	0	1
9928902	70	1	20120306	2.31	3.67	92	86	63	1	1	Ex smoker 8 month ago 20py	Adeno	0		0	1	15/79	20.2	5.5x3.7cm	4	3	0	3
25812954	64	2	20121005	2.31	3.19	113	113	73	3	0	0	Adenocarcinoma, moderately differentiated	1	exon 19, deletion and substitution	0	0	2/78	2.5		3	1	0	3
25090670	55	2	20120315	2.31	3.58	115	99	64	3	0	0	Adenocarcinoma, well differentiated	0		0	0	3/61	3		1A	0	0	1
17737470	64	1	20130315	2.29	3.02	79	85	76	1	1	60	adeno	1	exon 19 del	0	1	12/89	23.6		1a	0	0	1
10722814	62	2	20110615	2.29	2.9	109.9	107.2	78.98	3	0	0	Adenocarcinoma, moderately differentiated	0	exon 20, polymorphism; intron exon19, polymorphism	0	0	11/82	13.4		2A	2	0	3
11041549	53	2	20110622	2.28	2.71	94	105	84	1	0	0	Adenocarcinoma, poorly differentiated with neuroendocrine differentiation	0	exon 20, polymorphism	0	0	18/175	10.2		2B	2	0	3
19095558	71	1	20120723	2.27	2.44	84	99	93	1	1	40	Adenocarcinoma, poorly differentiated	0		0	1	46/140	32.8		x	x	1A	4
25729722	62	1	20120914	2.27	3.21	100	87.8	70.52	1	1	40	Adenocarcinoma, poorly differentiated	0		0	0	3/77	4		x	x	1B	4
11374250	59	2	20130321	2.26	2.89	98	104	78	1	0	0	adeno	0		0	0	5/124	4				2b	4
10939939	68	2	20130114	2.25	2.89	110	120	78	2	0	0	Adenocarcinoma, poorly differentiated	0	exon 20, polymorphism	0	0	4/94	4.2		x	x	1B	4
24940601	78	1	20120126	2.24	3.37	104	106	67	1	0	0	Adenocarcinoma, poorly differentiated	0		0	1	27/126	21.4		3	3	0	3
9983729	73	1	20101222	2.22	3.77	105	92	59	1	1	50	Adenocarcinoma	0		0	0	19/152	12.5		1A	1	0	2
22075812	60	2	20130309	2.22	2.51	91	109	88	1	0	0	Adenocarcinoma, moderately differentiated	1	exon 19, deletion	0	0	1/78	1.3		x	x	1A	4
26003831	57	2	20121213	2.22	2.73	112.3	110	81.55	1	0	0	Adenocarcinoma, poorly differentiated	0		0	1	14/60	23		2A	3	0	3
18841898	54	1	20120113	2.22	3.61	107	81	61	3	1	40	Adenocarcinoma, poorly differentiated	0		1	0	3/61	3		1A	0	0	1
18715878	68	2	20130205	2.21	2.82	102	100	78	1	0	0	adeno	1	exon 19 del	0	0	0/55	0	2.2	1b	0	0	1
20721596	71	1	20130418	2.2	4.69	119	83	47	1	1	40 (ex)	adeno	0		0	0	9/62	14.5		2b	3	1b	4
25138471	63	2	20120326	2.2	2.91	102.1	96	75.52	1	0	0	adeno	0	0	0	1	38/112	34		3	2	0	3
12344158	63	2	20120806	2.2	2.77	98	107	79	3	0	0	Adenocarcinoma, well differentiated	1	exon 21, point mutation; exon 20, polymorphism	0	0	5/59	8		2A	0	0	1
636361	73	1	20120615	2.19	2.96	89	98	74	1	0	nonsmoker	Adeno	0		0	1	44/120	36.5	4.2x4.1cm	4	3	1b	4
18788509	64	1	20120710	2.18	3.1	73	74	70	1	0	0	Adenocarcinoma	0		0	0	2/59	3		x	x	1A	4
24721345	62	2	20111128	2.18	2.98	109	110	73	1	0	0	Adenocarcinoma, poorly differentiated	1	exon 19, deletion	0	0	8/50	16		x	x	1B	4
24483691	58	2	20110928	2.17	2.73	94	101	79	3	0	0	Adenocarcinoma, moderately differentiated	1	exon 19, deletion; exon 20, polymorphism; intron exon19, polymorphism	0	0	3/97	3		2A	1	0	2
24375184	55	1	20110823	2.17	2.58	63	72	84	1	1	70	Adenocarcinoma, well differentiated	0	exon 20, polymorphism; intron exon19, polymorphism	0	0	9/70	12.3		4	3	0	3
17181940	69	2	20120612	2.16	2.67	113	129	81	3	0	0	Adenocarcinoma, well differentiated	1	exon 21, point mutation	0	0	7/67	10.4		1A	0	0	1
12987748	66	1	20110613	2.16	2.61	100.8	104.5	82.77	1	1	15	Adenocarcinoma, moderately differentiated	0		0	0	0/55	0		1A	0	0	1
14446550	66	2	20120803	2.15	2.5	91	98	86	1	0	0	Adenocarcinoma, moderately	0		0	0	1/55	2		2A	1	0	2
24105545	61	2	20110615	2.15	2.85	114.7	105.6	75.34	3	0	0	Adenocarcinoma, moderately differentiated	1	exon 20, duplication	0	0	0/51	0		2A	2	0	3
25543764	58	2	20120814	2.15	2.46	91	96.8	97.1	3	0	0	Adenocarcinoma, moderately differentiated	1	exon 19, deletion	0	0	3/97	3		1B	1	0	2
24732993	70	1	20111129	2.14	3.31	96	90	64	1	1	35	Squamous cell carcinoma, moderately differentiated	0		0	0	1/71	1		x	x	1B	4
1312303	65	1	20120702	2.14	3.46	88	78	62	1	1	1	adenocarcinoma	0		0	0	2/51	3.9	3.2	2a	0	0	1
15530040	64	2	20120126	2.14	2.65	100	93	74	2	0	0	Adenocarcinoma, well differentiated	1	exon 21, point mutation	0	0	5/59	8		x	x	1A	4
18535471	72	1	20110713	2.13	3.33	105	86	64	1	1	20	Adenocarcinoma, poorly differentiated	0		0	0	4/55	7		4	3	0	3
8501727	64	2	20121215	2.13	2.63	93	88	77	3	0	0	adeno	1	exon19 c2239-2240 delTT;insCC	0	0	2/59	3	2.2	1b	0	0	1
25875542	62	1	20121019	2.13	2.7	66	73	79	1	1	110	Adenocarcinoma, poorly differentiated, metastatic from colon	0		0	0	10/90	11.1		x	x	1B	4
699271	62	2	20121026	2.13	2.33	81	102	91	1	1	N/A	Adeno	0		0	0	8/67	11.9	4.9x2.8cm	4	2	0	4
3250132	62	2	20120903	2.13	2.72	100	107	78	1	0	0	Adenocarcinoma, well differentiated	1	exon 21, point mutation	0	0	10/112	8.9		x	x	1B	4
19143019	56	2	20120827	2.12	3.12	96	80	68	1	0	0	Adenocarcinoma, moderately with bronchioalveolar carcinoma feature	0		0	0	4/85	5		x	x	1B	4
25839134	77	2	20121011	2.11	2.72	113	128	77	3	0	0	Adenocarcinoma, moderately differentiated	1	exon 19, deletion and substitution	0	0	4/71	5		1B	0	0	1
1343090	77	1	20130305	2.11	2.53	83	105	83	1	0	0	adenocarcinoma	0		0	0	2/74	2.7	5.7	3	2	1b	4
4182411	76	1	20120824	2.11	3.46	110	100	61	3	0	0	Squamous cell carcinoma, moderately differentiated	0		0	0	4/97	4.1		1B	2	0	3
18562342	83	1	20110705	2.1	3.12	111	99	67	1	1	50	Adenocarcinoma, poorly differentiated	0		0	1	23/152	15.1		3	2	0	3
13681250	62	2	20130502	2.1	2.59	99	110	81	1	0	0	adeno	1	exon 21 point	0	0	3/60	5		3	2	1b	4
22323142	73	1	20120605	2.09	3.48	97.7	74.9	60.14	1	0	0	Adenocarcinoma, moderately differentiated	0	exon 20, polymorphism	0	0	4/62	6		2A	2	0	3
22437534	66	1	20120803	2.09	2.88	84	86	73	3	1	40	Poorly differentiated carcinoma	0		0	0	2/86	2		3	2	0	3
24716363	61	1	20130218	2.09	3.61	81	67	58	1	1	30 (ex)	adeno	0	0	0	0	3/77	4					4
3799909	75	1	20130405	2.07	3.25	104	85	64	3	0	0	adeno c bac	1	exon19 del	0	0	1/50	2	3	1b	0	0	1
645845	68	1	20130312	2.07	2.71	90	97	76	1	1	1	carcinosarcoma	0		0	0	9/70	13	4.2	2a	0	0	1
725479	67	2	20100111	2.07	2.77	117	121	75	1	0	0	Adeno	1	exon 19 Glu746_Ala750del (c.2235_2249del) exon 19 의 nucleotide 2235-2249 이 deletion	0	0	6/89	6.7	1.3x1.3cm	1	3	0	3
21498894	79	1	20120614	2.06	3.18	100	101	65	1	0	0	Adenocarcinoma, moderately differentiated	0	exon 20, polymorphism	0	0	2/99	2		3	0	0	2
17382948	72	2	20120725	2.06	2.53	138.8	140	81.48	3	0	0	Adenocarcinoma, well differentiated	1	exon 21, point mutation	0	0	9/62	14.5		1A	0	0	1
1302216	58	2	20120406	2.06	2.33	90	108	89	1	0	0	adenocarcinoma	1	Exon21 Leu858Arg	0	0	5/76	7	1.7	2b	2	1b	4
21064362	72	1	20120904	2.05	3.17	90	86	65	4	1	15	Adenocarcinoma	0		0	0	10/85	12		x	x	1B	4
7496767	67	2	20111230	2.05	2.39	90.8	97.6	85.63	3	0	0	Adenocarcinoma, well differentiated	1	exon 19, deletion	0	0	17/59	29		1A	0	0	1
15115810	72	2	20130430	2.04	2.6	91	101	78	3	0	0	adeno c BAC	0	0	0	0	4/62	6	1.8	1A	0	0	1
13808298	70	1	20111205	2.02	4.42	105	71	46	3	1	50	Adenosquamous carcinoma	0		0	0	4/79	5		2B	0	0	2
25207144	70	1	20120416	2.02	4.04	132	83.6	50	2	0	0	Sarcomatoid carcinoma	0	exon 20, polymorphism; intron exon19, polymorphism	0	0	1/50	2					2
12539257	62	2	20120111	2.02	2.61	100.5	95.9	77.47	3	0	0	Adenocarcinoma, moderately differentiated	0		0	0	3/60	5		1A	1	0	2
23587323	38	2	20110629	2.02	2.73	83	78	74	3	0	0	Adenocarcinoma, well differentiated	0		0	0	1/50	2		1A	1	0	2
24316693	75	1	20110808	2.01	2.71	93.3	88.5	73.98	1	1	2	Adenocarcinoma, moderately differentiated	0		0	0	4/152	3		x	x	1A	4
23582914	64	2	20111221	2.01	2.69	110	102	74.87	3	0	0	Adenocarcinoma, well to poorlydifferentiated	1	exon 21, point mutation	0	0	5/59	8		1B	0	0	1
13741107	58	2	20120830	2.01	2.43	95.8	95.9	82.65	2	0	0	Adenocarcinoma in situ	1	exon 19, deletion	0	0	5/51	10		Tis	0	0	1
12505633	56	2	20130513	2.01	2.41	87	87	83	1	0	0	adeno	0	0	0	1	12/80	15					2
372193	54	2	20130204	2.01	2.42	74	81	83	1	0	non smoker	Adeno	0		0	0	12/120	10	3.2x3.0cm	2a	2	1a	4
19434061	81	1	20130320	2	2.7	129	126	74	1	1	60	adeno	0	0	0	1	12/74	16.2	4	4	3	0	3
25989184	70	2	20121204	2	2.28	99	125	88	3	0	0	Adenocarcinoma, moderately differentiated	1	exon 19, deletion	0	0	4/66	6		2A	2	x	4
1001797	67	1	20121015	2	2.96	71	70	68	1	1	1	adenocarcinoma	0		0	0	2/108	1.8	BAC	BAC	1	0	2
24639482	56	2	20111028	2	2.57	102	108	78	3	0	0	Adenocarcinoma, moderately differentiated	0		0	0	5/71	7		2A	0	0	1
825926	64	1	20120411	1.98	2.29	71	85	87	1	1	Ex smoker 6 month ago 20py	Adeno	0		0	0	5/50	10	8.2x4.8cm	3	3	0	3
19001078	81	1	20120522	1.97	2.37	91	99	83	1	0	0	Adenocarcinoma, well differentiated with partial mucinous carcinoma feature	0		1	0	2/99	2		1A	1	0	2
20867186	69	2	20120703	1.97	2.59	101.2	97.3	76.18	3	0	0	Adenocarcinoma, moderately differentiated	1	exon 19, deletion	0	0	1/50	2		1B	0	0	1
23310784	63	2	20101116	1.97	2.69	106	107	73	3	0	0	Adenocarcinoma, well differentiated	0		0	0	14/110	12.7		x	x	1A	4
1330810	55	2	20121123	1.97	3.4	109	84	58	1	1	1	adenocarcinoma	1	Exon21 Leu858Arg	0	0	9/70	12.3	4.2	3	3	1b	4
19131488	62	1	20120817	1.96	3.11	88	69	63	1	0	0	Adenocarcinoma, moderately	1	exon 19, deletion	0	0	2/86	2		x	x	1A	4
12111933	69	2	20130413	1.95	2.5	101	111	78	1	0	0	adeno	1	exon21 po	0	0	1/51	2	2.7	3	0	0	3
12143383	55	2	20121226	1.95	2.66	90	80	73	1	0	0	Adenocarcinoma, acinar type, well differentiated	0		0	0	2/80	3		1A	0	0	1
23460182	54	2	20110106	1.95	2.59	102	103	75	3	0	0	Adenocarcinoma, moderately differentiated	0	exon 20, polymorphism; intron exon19, polymorphism	0	0	20/185	10.8		2B	3	0	3
15510510	59	2	20110901	1.94	2.7	93	91	72	1	0	0	Squamous cell carcinoma, moderately differentiated	0	exon 20, polymorphism	0	0	3/72	4		x	x	1A	4
26204243	60	1	20130206	1.93	2.54	66	69	76	1	1	25	adeno	1	exon 19 del	0	0	6/55	11		3	0	1a	4
26054173	58	2	20130311	1.93	2.74	102	98	70	2	0	0	Adenocarcinom, poorly differentiated	1	exon 21, point mutation	0	1	13/65	20	3.9	2	1	0	2
18782305	56	1	20111207	1.93	2.79	77	66	69	1	1	25	Adenocarcinoma, poorly differentiated	0		0	0	1/50	2		4	3	0	3
1303558	68	2	20120515	1.92	2.42	105	118	79	1	0	0	adenocarcinoma	0		0	0	2/86	2	2.5	1b	3	0	3
10438578	61	2	20121029	1.92	2.27	87	101	85	3	0	0	Adenocarcinoma, moderately differentiated	0	exon 20, polymorphism	1	0	2/57	4		1A	0	0	1
18515609	74	2	20120221	1.91	2.56	104	98	74	3	0	0	Adenocarcinoma, well differentiated	1	exon 21, point mutation	0	0	10/73	13.7		2A	0	0	1
10917440	73	1	20110802	1.91	2.37	80	82	81	1	1	20	Adenocarcinoma, moderately	0		0	0	0/114	0		2A	2	0	3
10423127	72	2	20111223	1.91	2.51	95.2	92.8	76.18	1	0	0	Adenocarcinoma, moderately differentiated	0		0	0	1/50	2		x	x	1B	4
26223566	67	2	20130215	1.91	2.56	104	109	75	1	0	0	adeno	1	exon 21 point	0	0	1/55	2				1b	4
20882166	64	1	20120403	1.91	2.76	75.5	65.3	69.09	3	0	0	Adenocarcinoma, well differentiated	1	exon 19, deletion and insertion	0	0	17/59	29		1B	0	0	1
15848247	59	2	20120214	1.91	2.43	83	88	79	1	0	0	Adenocarcinoma, moderately differentiated	1	exon 21, point mutation	0	0	9/90	10		x	x	1B	4
18588641	54	2	20110727	1.91	2.54	86	78	75	1	0	0	Adenocarcinoma, poorly differentiated	0		0	0	2/80	3		4	3	0	3
10840658	74	1	20120615	1.9	2.4	74	88	79	1	1	30	Adenocarcinoma	0	exon 20, polymorphism; intron exon19, polymorphism	0	0	4/152	3		x	x	1B	4
17634947	61	2	20110529	1.89	2.54	87	88	74	1	0	0	Adenocarcinoma, poorly differentiated	0		0	0	8/67	11.9		x	x	1A	4
820473	58	1	20120307	1.89	2.9	85	75	65	1	0	nonsmoker	Adeno	0		0	1	36/82	42	3.3x2.4cm	4	2	1b	4
23585365	57	2	20111109	1.89	2.94	97	84	64	1	0	0	Squamous cell carcinoma	0		0	0	2/52	4		x	x	1B	4
667165	68	2	20110809	1.88	2.52	94	99	75	1	0	0	Adenocarcinoma, moderately differentiated	0	exon 20, polymorphism; intron exon19, polymorphism	0	0	2/50	4		x	x	1A	4
14636812	64	1	20120206	1.88	2.52	65	61	74	1	1	30	Adenocarcinoma, poorly differentiated	0		0	0	5/59	8		x	x	1A	4
1331802	53	1	20121122	1.88	2.62	64	61	72	1	0	0	adenocarcinoma	1	Exon20 Glu787Gln	0	1	43/150	28.6	3.7	2a	3	1b	4
14486090	76	1	20111031	1.87	2.81	88	75	66	1	0	0	Consistent with adenocarcinoma, poorly differentiated	0		0	0	1/50	2		2	2	0	3
26269912	76	1	20130307	1.87	3.46	105	86	54	1	1	50	Poorly differentiated carcinoma	0		0	0	4/52	8		x	x	1A	4
26269912	76	1	20130304	1.87	3.46	105	86	54	1	1	30	large cell	0	0	0	0	4/152	3		3	3	1a	4
24399232	64	1	20110830	1.87	2.9	65	60	64	1	1	15	Adenocarcinoma, poorly differentiated	0		0	0	4/89	4		x	x	1B	4
14120717	67	2	20120905	1.86	2.44	105	99	76	3	0	0	Adenocarcinoma, well differentiated with predominant bronchioalveolar carcinoma component	0		0	0	5/50	10		2A	1	0	2
24252166	39	1	20110714	1.86	2.25	48	51	83	1	1	40	Adenocarcinoma, moderately differentiated	0		0	0	2/91	2		x	x	1B	4
742855	75	1	20110831	1.85	2.54	82	90	73	1	0	0	Adeno	1	Exon 20 Gln787Gln (c.2361G>A) polymorphism	0	0	4/71	5	5.5x5.5cm	3	3	1a	3
15429197	76	1	20110627	1.84	2.33	91.5	93	78.89	2	1	50	Adenosquamous carcinoma	0		0	0	10/76	13.2		2	0	0	2
26186785	68	2	20130130	1.84	2.31	100	113	80	1	0	0	adeno	0	0	0	0	4/94	4.2		1b	1	1b	4
11876047	62	1	20110511	1.83	2.69	73	69	68	1	1	90	Adenocarcinoma, poorly differentiated	0	exon 20, silent mutation	0	0	1/70	1		x	x	1A	4
18730340	64	2	20111103	1.82	2.17	85	89	84	3	0	0	Combined large cell neuroendocrine carcinoma with component of adenocarcinoma	1	exon 19, deletion	0	0	5/50	10		2A	0	0	1
9405714	59	1	20130207	1.82	3.85	97	63	47	1	1	ex- smoker 2month ago 30py(입원하면서 stop)	Adeno	0		0	0	6/84	7.1	2.5x2.0cm	4	3	1b	4
11258707	51	2	20120725	1.82	2.13	65.5	68.4	85.51	3	0	0	Adenocarcinoma, well differentiated	1	exon 19, deletion; intron 17, polymorphism	0	0	12/120	10		x	x	1B	4
24367462	58	2	20110901	1.81	2.35	92	96	77	1	0	0	Adenocarcinoma, well differentiated	1	exon 21, point mutation	0	0	5/76	7		x	x	1B	4
23838076	69	2	20110503	1.8	2.51	104	106	72	1	0	0	Adenocarcinoma	0	exon 20, silent mutation	0	0	4/56	7		x	x	1B	4
25780215	61	1	20120919	1.8	3.54	106.5	67.2	50.75	1	1	40	Adenocarcinoma, poorly differentiated	0		1	0	3/83	4		1B	2	0	3
26268574	81	1	20130311	1.79	2.42	69	80	74	1	1	20 (ex)	adeno	1	exon 19 del	0	0	5/108	5		4	2	1	4
26268574	81	1	20130311	1.79	2.42	69	80	74	1	1	20	Adenocarcinoma, moderately differentiated	1	exon 19, deletion	0	0	6/102	5.8		x	x	1A	4
25056082	59	2	20120228	1.79	2.61	95	89	69	1	0	0	Adenocarcinoma, poorly differentiated	1	exon 19, deletion	0	0	5/124	4		x	x	1B	4
107756	57	2	20130314	1.78	2.42	85	84	74	1	0	0	adenocarcinoma	0		0	0	5/71	7	2.2	4	2	1b	4
18515862	56	2	20110621	1.78	2.43	81	73	73	1	0	0	Adenocarcinoma, well differentiated with bronchioalveolar carcinoma feature	1	exon 21, point mutation	0	0	7/81	8.7		1B	1	0	2
25007905	53	2	20120215	1.78	2.48	91.6	78.7	71.54	3	0	0	Adenocarcinoma, moderately differentiated	1	exon 19, deletion	0	0	11/127	8.7		2A	2	0	3
24014235	62	2	20110517	1.77	2.38	99	102	75	2	0	0	Adenocarcinoma, moderately differentiated	1	exon 19, deletion	0	0	8/56	14.2		x	x	1A	4
25903112	57	2	20121030	1.77	2.28	89	93	78	1	0	0	Adenocarcinoma, moderately differentiated	0		0	1	16/51	31.3		x	x	1B	4
14737969	77	1	20130510	1.76	2.75	130	109	64	1	0	0	adeno	0	0	0	0	4/71	5	3.2	1b	0	0	1
19838086	81	1	20120102	1.74	2.66	135.1	116.2	65.19	2	1	30	Adenocarcinoma, poorly differentiated	0	exon 20, polymorphism	0	0	2/52	4		1A	0	0	1
19195784	76	2	20120730	1.74	2.76	136	128	63	3	0	0	Adenocarcinoma, well differentiated	1	exon 18, point mutation; exon 20, polymorphism	0	0	3/63	5		1B	0	0	1
25656072	60	2	20120829	1.74	2.35	93.7	84.8	74.3	2	0	0	Adenocarcinoma, moderately differentiated	1	exon 19, deletion and insertion	0	0	3/83	4		x	x	1A	4
24952972	58	2	20120203	1.74	2.24	72	76	78	1	0	0	Adenocarcinoma, poorly differentiated	0	exon 20, polymorphism; intron exon19, polymorphism	0	0	5/124	4		3	3	1B	4
24659741	77	2	20111230	1.73	2.43	105	110	71	1	0	0	Adenocarcinoma, moderately differentiated	0		0	0	11/105	10.1		4	3	1	4
18262801	56	1	20101204	1.72	2.27	81	75	76	1	1	30	Adenocarcinoma, well differentiated	0		0	0	2/59	3		1A	1	0	2
800984	54	1	20130729	1.72	2.47	58	55	70	1	1	Ex smoker 1 month ago 30py	Adeno	0		0	0	2/80	3	4.7x3.5cm	4	3	1b	4
12005510	79	2	20110818	1.71	2.16	99	118	79	1	0	0	Adenocarcinoma	1	exon 21, point mutation	0	0	5/108	5		2A	0	0	1
12005510	79	2	20110818	1.71	2.16	99	118	79	4	0	0	Adenocarcinoma, well differentiated	0		0	0	7/87	8		1	0	0	1
10160948	72	2	20130422	1.71	2.31	93	93	80	3	0	0	adeno	0		0	0	1/50	2	2	1b	0	0	1
25748982	64	2	20120914	1.7	2.27	91.7	84.8	74.64	1	0	0	Papillary adenocarcinoma	1	exon 21, point mutation; exon 20, polymorphism	0	0	6/89	6.7		x	x	1B	4
22401730	62	2	20120622	1.7	2.18	77	83	78	3	0	0	Adenocarcinoma, moderately differentiated	1	exon 20, insertion	0	0	2/78	3		x	x	1B	4
25315001	71	2	20120521	1.69	2.04	90	107	83	3	0	0	Adenocarcinoma, moderately differentiated	1	exon 21, point mutation	0	0	10/85	12		2A	0	0	1
13601456	77	1	20120229	1.67	2.82	127	98	59	1	0	0	Adenocarcinoma	0		0	0	0/50	0		1A	3	0	3
7552178	72	2	20110506	1.67	2.38	107	109	70	1	0	0	Adenocarcinoma, moderately differentiated	1	exon 21, point mutation	0	0	1/71	1		x	x	1B	4
24807815	70	1	20111224	1.67	3.72	108	70	45	1	1	25	Adenocarcinoma, moderately differentiated	0		0	0	4/62	6		2A	0	0	1
10560592	80	1	20130319	1.66	2.18	121	132	83	3	1	50	adeno	1	exon19 del	0	1	14/120	11.7	3.5	2a	0	0	1
20788816	77	1	20120111	1.66	2.16	63	73	77	3	1	30	Adenocarcinoma, moderately differentiated	0		0	0	3/63	5		2A	0	0	1
24998216	61	2	20120210	1.63	2.34	83	79	70	4	1	30	Adenocarcinoma	0		0	0	3/77	4		x	x	1B	4
18979501	83	1	20130521	1.62	2.7	120	95	60	1	0	0	adenosq	0		0	0	2/57	2					4
25491526	77	1	20120712	1.62	2.36	68	72	69	1	1	60	Adenocarcinoma, moderately differentiated	0	exon 20, polymorphism	0	0	4/52	8		3	0	0	2
21471033	73	1	20111224	1.61	2.2	62	67	73	3	1	120	Squamous cell carcinoma, moderately to poorly differentiated	0		0	0	13/129	10		1B	0	0	1
12435575	71	1	20121115	1.61	2.76	121.4	90.3	58.55	2	1	50	Adenocarcinoma, moderately differentiated	0		0	0	9/62	14.5		1A	0	0	1
467342	66	2	20111213	1.61	2.3	79	76	70	1	0	0	Adeno	1	Exon 18 Gly719Cys(c.2155G>T) mutation	0	0	4/89	4	5.5x1.74cm	4	3	1b	4
22453381	57	1	20130221	1.61	3.78	85	50	43	1	1	30 (ex)	adeno	0	0	1	0	2/87	2.3		2a	0	0	1
18402105	57	2	20110326	1.6	2.31	73	62	69	1	0	0	Adenocarcinoma, poorly differentiated	0		0	0	1/50	2		x	x	1B	4
24736310	66	1	20111129	1.59	3.35	118	70	47.29	1	1	23	Squamous cell carcinoma, moderately differentiated	0		0	0	0/55	0		3	2	0	3
26169944	81	1	20130305	1.58	2.99	94	78	53	1	1	30	sqcc	0		0	0	7/87	8		2b	3	0	3
25941133	77	2	20121115	1.58	2.33	98	86.1	67.9	1	0	0	Adenocarcinoma, well differentiated	0	exon 20, polymorphism	0	0	4/152	3		x	x	1A	4
1235436	70	1	20120906	1.56	2.39	80	75	65	1	1	1	adenocarcinoma	1	Exon20 Glu787Gln	0	0	1/50	2	4.5	4	3	0	3
851497	70	2	20130114	1.56	1.93	87	101	81	1	0	0	adenocarcinoma	1	exon19 Glu746Ala750del	0	0	4/79	5	2.97	1b	0	1b	4
907269	80	2	20121122	1.55	1.99	109	132	78	1	0	0	adenocarcinoma	0		1	0	7/87	8	4.5	2a	0	0	1
17054043	74	2	20110406	1.55	1.89	79	82	82	1	1	3	Adenocarcinoma, well differentiated	1	exon 19, deletion	0	0	1/50	2		x	x	1B	4
4108423	78	2	20110714	1.53	1.92	97	117	80	1	1	40	Adenocarcinoma, micropapillary type	1	exon 20, point mutation	1	0	1/55	2		3	3	0	3
25343903	55	2	20120530	1.53	1.81	61.8	63.8	84.55	1	1	50	Squamous cell carcinoma	0		0	0	12/120	10		x	x	1B	4
12902740	78	2	20111004	1.52	2.04	93	89	75	1	0	0	adeno	0		1	0	5/75	7		x	x	1A	4
25838342	56	2	20121011	1.52	1.87	63	69	81	1	0	0	Adenocarcinoma, moderately differentiated	0		0	0	1/50	2		x	x	1A	4
24650893	72	2	20111107	1.51	2.06	101	109	74	1	0	0	Adenocarcinoma, papillary.	1	exon 19, deletion and insertion	0	0	9/71	12.7		x	x	1A	4
24561985	63	2	20111018	1.51	1.97	84.7	79.5	76.87	1	0	0	Adenocarcinoma, poorly differentiated	1	exon 21, point mutation	0	0	4/89	4		x	x	1B	4
1137136	68	2	20121220	1.5	1.9	87	98	79	1	1	1	adenocarcinoma	1	exon18Gln701Leu	0	0	0/55	0	3.6	2a	3	0	3
9909024	68	1	20120912	1.5	2.42	73	57	62	1	1	20	Bronchioalveolar carcinoma	1	exon 19, deletion	0	0	2/51	3.9		1A	0	0	1
25791531	74	1	20120925	1.49	2.39	71	67	62	3	1	50	Adenocarcinoma, moderately differentiated	0		0	0	7/58	12.1		2B	2	0	3
19514207	61	1	20130618	1.49	2.15	74	64	69	1	0	0	adenosq	0	0	0	0	2/57	4	3.7	2a	1	0	2
23994526	75	1	20130515	1.47	1.99	60	67	74	1	1	30	adeno	0	0	0	1	14/63	22		3	3	1b	4
24734432	69	2	20111129	1.47	1.94	66	69	76	1	0	0	Adenocarcinoma, moderately differentiated	1	exon 19, deletion	0	0	4/79	5		x	x	1B	4
23231181	64	1	20111202	1.47	3.09	53	53	70	1	1	12.5	Adenocarcinoma, moderately differentiated	1	exon 19, deletion	0	0	5/50	10		x	x	1B	4
24477335	69	2	20110919	1.45	2.03	83	84	71	1	0	0	Adenocarcinoma, well differentiated	1	exon 19, deletion	0	0	4/66	6		x	x	1A	4
15068095	63	2	20110117	1.45	1.75	69	70	83	1	0	0	Adenocarcinoma	0		0	0	1/70	1		x	x	1B	4
23919446	68	1	20130115	1.43	3.19	90	58	45	1	1	20	adeno	0	0	0	0	2/78	2.5	4.7	2a	0	0	1
1340844	77	1	20130218	1.42	1.58	56	77	90	1	0	0	adenosquamous	0		0	0	0/50	0	5.3	3	2	1b	4
14765130	74	2	20130821	1.42	1.83	77	76	78	1	0	0	adeno	1	exon21	0	0	7/68	10.3	1.5	1a	0	0	1
25710622	67	2	20120904	1.42	1.73	76	88	82	1	0	0	Adenocarcinoma, poorly differentiated	0		0	0	6/89	6.7		x	x	1B	4
8823100	72	2	20120201	1.38	1.71	73	85	81	1	1	ex smoker 3 month ago 30PY	Adeno	0		0	1	18/89	21.7	4.9x3.6cm	4	2	1b	4
24991592	70	2	20120215	1.37	1.93	82	82	71	3	0	0	Adenocarcinoma, well differentiated	0		0	0	4/66	6		3	1	0	3
807672	56	2	20111203	1.37	2.04	80	72	67	1	0	0	Adeno	1	Exon 20 Gln787Gln (c.2361G>A) polymorphisum	0	0	2/80	3	1.7x1.3cm	1b	3	1b	4
25268444	82	2	20130204	1.35	1.97	96.6	87.1	68.68	1	0	0	Adenocarcinoma, poorly differentiated	0	exon 20, silent mutation	0	0	5/108	5		x	x	1B	4
25268444	82	2	20130203	1.35	1.97	96.6	87.1	68.68	1	0	0	adeno	0	0	0	0	4/58	8				1b	4
25797544	73	1	20121004	1.35	2.96	78	54	46	1	1	45	Squamous cell carcinoma, moderately differentiated	0		0	0	0/114	0		2A	1	0	2
24344503	70	1	20110818	1.35	2.42	75	52.9	55.64	1	0	0	Adenocarcinoma, moderately differentiated	0		0	0	4/56	7		1B	1	0	2
17563980	67	2	20120714	1.34	1.62	61	63	83	1	0	0	Adenocarcinoma, moderately	0		0	0	2/59	3		x	x	1B	4
21243860	55	2	20100414	1.34	1.69	57	60	79	1	0	0	Adenocarcinoma	0		0	0	20/140	14.3		2	2	0	3
2646709	70	1	20110406	1.33	2.25	59	44	59	1	1	40	Adenocarcinoma, acinar type, well differentiated	0		1	0	4/66	6		2A	3	0	3
25769512	48	2	20120917	1.33	1.69	52	54	79	1	1	5	Adenocarcinoma, moderately differentiated	1	exon 21, point mutation	0	0	9/72	13		2B	3	1B	4
8000769	88	2	20121107	1.32	1.87	92.5	86.2	70.7	1	0	0	Adenocarcinoma, moderately differentiated	1	exon 19, deletion and insertion	0	0	0/145	0		3	1	0	3
12649740	64	2	20080617	1.31	2.32	93	72	56	1	0	0	Adenocarcinoma	0		0	0	2/108	1.8		x	x	1B	4
26260846	70	2	20130222	1.28	1.51	65	78	84	1	0	0	Adenocarcinoma, poorly differentiated	0	exon 20, polymorphism; intron 19, polymorphism	0	0	4/79	5		x	x	1A	4
26106621	73	2	20130108	1.26	2.57	105	74	49	1	0	0	Adenocarcinoma, poorly differentiated	0		1	0	3/81	7.4		x	x	1A	4
24935216	84	1	20120201	1.25	2.75	105	75	45	1	1	30	sqcc	0	0	0	0	7/60	12		3	1	0	3
1257807	81	2	20121017	1.24	1.72	112	131	72	1	0	0	adenocarcinoma	1	Exon19 Glu746Ala/50del	0	0	5/108	5	4.6	4	3	1a	4
19037476	70	2	20130214	1.23	2.44	82	52	51	1	0	0	Adenocarcinoma, acinar type, well differentiated	0		0	0	4/79	5	3.6x3.3cm	2A	0	0	1
26446071	67	2	20130429	1.22	1.31	57.1	66	93.14	1	0	0	adeno	1	exon 21 point	0	0	6/50	11.2					4
23871336	87	1	20110817	1.21	2.48	84	68	49	1	1	20	Adenocarcinoma, poorly differentiated	0		0	0	6/102	5.8		2B	0	0	2
15498864	86	1	20130204	1.21	2.62	121	75	46	1	1	50(ex)	adenoca	0	0	0	0	6/102	5.8	3	4	3	1	4
15498864	86	1	20130204	1.21	2.62	121	75	46	1	1	50(ex)	adenoca	0	0	0	0	6/102	5.8	3	4	3	1	4
23836411	53	2	20110928	1.21	1.71	58.7	50.5	70.77	1	0	0	Adenocarcinoma, moderately differentiated	0		1	0	12/120	10		x	x	1A	4
23943643	65	2	20110425	1.2	1.73	741	72	70	1	0	0	Adenocarcinoma, moderately differentiated	0		0	0	9/70	13		x	x	1B	4
18370469	78	1	20111222	1.19	2.84	91	58	42	1	1	75	Adenocarcinoma, moderately differentiated	0	exon 20, polymorphism	0	0	0/50	0		4	2	0	3
24419180	75	1	20110929	1.19	2.61	83	57	46	1	1	60	Adenocarcinoma, poorly differentiated	0	exon 20, polymorphism	0	0	1/114	1		x	x	1A	4
25362565	76	1	20120607	1.18	2.42	71	52	48	1	0	0	Adenocarcinoma, well differentiated	0		1	0	6/51	11.7		2A	3	0	3
25635813	73	2	20120828	1.18	1.62	73	77	73	1	0	0	Adenocarcinoma, poorly differentiated	1	exon 19, deletion	0	0	3/70	4		4	3	1B	4
11525041	77	1	20121023	1.17	1.66	49	53	70	1	1	10	Adenocarcinoma, poorly differentiated	1	exon 21, point mutation	0	0	3/160	2		x	x	1A	4
23898116	77	1	20130424	1.15	2.4	92.6	57.1	47.77	1	1	50	large cell	0	0	0	0	3/63	5	4	2a	1	1b	4
25553724	76	2	20120727	1.14	1.71	63	61	67	1	0	0	Adenocarcinoma	0		0	0	4/71	5		x	x	1B	4
1327292	59	1	20121018	1.1	1.72	45	39	64	1	1	1	adenocarcinoma	0		0	0	15/123	12	7.4	4	3	1b	4
1257132	80	2	20130114	1.06	1.67	86	85	64	1	0	0	adenocarcinoma	0		1	0	5/108	5	2.3	4	3	1a	4
6042518	80	2	20120717	1.05	1.51	81.2	73	69.5	3	0	0	Adenocarcinoma, moderately differentiated	1	exon 19, deletion and substitution	0	0	7/87	8		2A	0	0	1
24768824	78	1	20111206	1.04	2.75	129.4	62.9	37.63	1	1	40	Squamous cell carcinoma, moderately differentiated	0		0	0	2/74	2.7		2B	3	1A	3
18434505	64	1	20110409	1.04	2.97	92	40	35	1	1	60	Adenocarcinoma, poorly differentiated with large cell carcinoma component	0		0	0	2/59	3		x	x	1A	4
17409157	79	1	20130401	1.03	4.25	108	41	24	1	1	40	adeno	0		0	0	1/55	2		2a	0	0	1
26526751	89	2	20130515	1.02	1.53	97	111	67	1	0	0	adeno	1	exon 21 point	0	0	0/145	0					4
869412	74	2	20121010	1	1.22	49	58	82	1	1	1	adenocarcinoma	0		0	0	7/68	10.3	11	3	1	0	3
21256063	68	1	20110909	0.99	1.93	52	39	51	1	1	26	Adenocarcinoma, poorly differentiated	0		1	0	2/51	3.9		2	0	0	2
16578638	76	2	20120626	0.96	1.31	68	75	73	1	0	0	Adenocarcinoma, well differentiated	0		0	0	1/59	1.7		x	x	1A	4
9004154	47	1	20120905	0.95	0.95	25	32	100	1	1	0	Adeno	0		0	0	7/69	11	3.2x2.7cm	4	3	1b	4
16914703	83	2	20120914	0.93	1.35	66	71	69	1	0	0	Adenocarcinoma, poorly differentiated	1	exon 21, point mutation; exon 18, polymorphism; exon 20, polymorphism	0	0	5/185	3		x	x	1B	4
13986182	91	1	20111229	0.92	2.44	64	40	38	1	1	60	Adenocarcinoma, moderately differentiated	0		0	0	2/57	2		2A	0	0	1
12324413	84	2	20110811	0.91	1.3	69.2	64.4	70.45	1	0	0	Adenocarcinoma, well differentiated	0		0	0	7/87	8		2B	1	0	2
21295194	49	2	20110920	0.9	1	35.3	38.1	90.57	3	0	0	Adenocarcinoma, well differentiated	1	exon 20, point mutation	0	0	9/112	8		x	x	1B	4
24659934	81	1	20111118	0.85	1.77	47	36	48	1	1	7	Adenocarcinoma, poorly differentiated	0		0	0	1/52	2		1B	0	0	1
857806	76	2	20121109	0.79	2.79	131	56	29	1	0	non smoker	Adeno	0		0	0	10/73	13.7	2.3x2.0cm	2	2	1b	4
6987090	79	2	20120612	0.78	1.2	53	45	65	1	0	0	Adenocarinoma, poorly differentiated	0		0	0	2/74	2.7		x	x	1A	4
1321675	81	2	20120906	0.73	0.96	59	72	76	1	0	0	adenocarcinoma	1	Exon20 Glu787Gln	0	0	7/87	8	3.1	4	3	1b	4
15005068	75	2	20130319	0.63	1.44	74	48	44	3	1	1	adeno	0	0	0	0	6/51	11.7	2	1a	0	0	1
14611330	81	2	20130216	0.5	0.76	35	35	66	1	1	25	Adenocarcinoma, poorly differentiated	0		0	0	1/52	1.9		3	3	0	3
